# Supplementary material for: Electrochemical-Induced Cascade Reaction of 2-Formyl Benzonitrile with Anilines: Synthesis of N-Aryl Isoindolinones
Source: Molecules. 2022 Nov 24;27(23):8199. doi: 10.3390/molecules27238199 (PMC9738245; doi:10.3390/molecules27238199)
Supplement: Supplementary file 1 [file molecules-27-08199-s001.zip]

Archive with 1 entries (1 files):
- molecules-2043697-supplementary.pdf
